# Supplementary material for: Effects of Carbonaceous Materials with Different Structures on Cadmium Fractions and Microecology in Cadmium-Contaminated Soils
Source: Int J Environ Res Public Health. 2022 Sep 28;19(19):12381. doi: 10.3390/ijerph191912381 (PMC9564624; doi:10.3390/ijerph191912381)
Supplement: Supplementary file 1 [file ijerph-19-12381-s001.zip]

Archive with 1 entries (1 files):
- ijerph-1880365-supplementary.pdf
